# Supplementary material for: The Role of miR-144/Nrf2 Pathway in Muscle Oxidative Stress Induced by Oxidized Fish Oil in Megalobrama amblycephala, with an Emphasis on Protein Oxidation
Source: Antioxidants (Basel). 2025 Oct 11;14(10):1223. doi: 10.3390/antiox14101223 (PMC12561103; doi:10.3390/antiox14101223)
Supplement: Supplementary file 1 [file antioxidants-14-01223-s001.zip]

Archive with 1 entries (1 files):
- antioxidants-3888244-supplementary.pdf
